# Supplementary material for: Vipr2 Gene Expression Is Upregulated in the Nucleus Accumbens of Spontaneous Hypertensive Rats During Early Life
Source: Neuropsychopharmacol Rep. 2026 Jun 17;46(2):e70143. doi: 10.1002/npr2.70143 (PMC13275169; doi:10.1002/npr2.70143)
Supplement: Supplementary file 3 — Appendix S3: npr270143‐sup‐0003‐AppendixS3.xlsx. [file NPR2-46-e70143-s003.xlsx]

## Sheet: Fig. 1
Fig. 1. mRNA levels of VIP/PACAP signal-related genes in the PFC, NAc, Amy, and HC of 4-week-old male WKYs and SHRs.
	Prefrontal cortex (PFC)							Nucleus accumbens (NAc)							Amygdala (Amy)							Hippocampus (HC)
Vip	PFC	Animal #	Ct value (Vip/Actb)	Vip mRNA levels	Mean	SEM	p value (Student's t-test)	NAc	Animal #	Ct value (Vip/Actb)	Vip mRNA levels	Mean	SEM	p value (Student's t-test)	Amy	Animal #	Ct value (Vip/Actb)	Vip mRNA levels	Mean	SEM	p value (Student's t-test)	HC	Animal #	Ct value (Vip/Actb)	Vip mRNA levels	Mean	SEM	p value (Student's t-test)
	WKY	1	22.00 / 16.97	1.37853	1	0.104235	0.528483	WKY	1	28.19 / 14.09	0.702624	1	0.146055	0.819899	WKY	1	23.46 / 16.04	0.701457	1	0.140887	0.712688	WKY	1	25.02 / 16.57	1.11367	1	0.0310274	0.332131
		2	22.45 / 16.67	0.819677			#REF!		2	28.32 / 14.66	0.953183			#REF!		2	22.79 / 15.77	0.925578			#REF!		2	25.27 / 16.69	1.01771			#REF!
		3	22.10 / 16.59	0.988373			#REF!		3	27.88 / 14.14	0.901766			#REF!		3	22.92 / 16.48	1.3836			#REF!		3	24.88 / 16.20	0.949556			#REF!
		4	22.43 / 16.61	0.797263			#REF!		4	28.33 / 14.56	0.883208			#REF!		4	23.34 / 15.95	0.716196			#REF!		4	25.39 / 16.71	0.949556			#REF!
		5	22.46 / 16.99	1.01616			#REF!		5	27.21 / 14.26	1.55922			#REF!		5	22.69 / 16.13	1.27317			#REF!		5	25.35 / 16.70	0.969508			#REF!
	SHR	1	22.17 / 16.85	1.1275	0.918785	0.0657951	#REF!	SHR	1	28.38 / 14.67	0.920714	1.0425	0.106278	#REF!	SHR	1	23.65 / 15.69	0.482442	0.911068	0.185637	#REF!	SHR	1	24.88 / 16.52	1.18536	1.19434	0.185683	#REF!
		2	22.21 / 16.68	0.974766			#REF!		2	28.56 / 15.09	1.08736			#REF!		2	22.84 / 16.02	1.06321			#REF!		2	24.99 / 17.13	1.67635			#REF!
		3	22.13 / 16.22	0.749047			#REF!		3	27.81 / 14.67	1.36682			#REF!		3	22.48 / 15.88	1.23836			#REF!		3	25.61 / 16.43	0.671437			#REF!
		4	22.34 / 16.55	0.814015			#REF!		4	28.71 / 14.66	0.727402			#REF!		4	21.73 / 15.22	1.31807			#REF!		4	24.95 / 16.95	1.52132			#REF!
		5	22.03 / 16.43	0.928599			#REF!		5	28.23 / 14.79	1.1102			#REF!		5	23.63 / 15.58	0.453265			#REF!		5	25.50 / 16.77	0.91721			#REF!
Adcyap1	PFC	Animal #	Ct value (Adcyap1/Actb)	Adcyap1 mRNA levels	Mean	SEM	p value (Student's t-test)	NAc	Animal #	Ct value (Adcyap1/Actb)	Adcyap1 mRNA levels	Mean	SEM	p value (Student's t-test)	Amy	Animal #	Ct value (Adcyap1/Actb)	Adcyap1 mRNA levels	Mean	SEM	p value (Student's t-test)	HC	Animal #	Ct value (Adcyap1/Actb)	Adcyap1 mRNA levels	Mean	SEM	p value (Student's t-test)
	WKY	1	24.11 / 16.79	1.3354	1	0.107135	0.582223	WKY	1	29.46 / 14.31	0.757579	1	0.182277	0.630985	WKY	1	23.27 / 15.46	1.74956	1	0.201512	0.997254	WKY	1	25.61 / 16.38	0.759749	1	0.120557	0.202577
		2	23.92 / 16.37	1.13863			#REF!		2	28.94 / 14.64	1.35798			#REF!		2	23.96 / 15.20	0.905629			#REF!		2	25.11 / 16.35	1.05234			#REF!
		3	23.95 / 15.98	0.851035			#REF!		3	28.68 / 14.41	1.38721			#REF!		3	24.55 / 15.18	0.593365			#REF!		3	24.89 / 16.55	1.40795			#REF!
		4	23.96 / 16.14	0.944282			#REF!		4	30.48 / 14.52	0.431392			#REF!		4	23.74 / 15.16	1.02597			#REF!		4	25.68 / 16.43	0.749289			#REF!
		5	24.31 / 16.12	0.730653			#REF!		5	28.64 / 13.99	1.06584			#REF!		5	24.68 / 15.60	0.725472			#REF!		5	25.12 / 16.33	1.03068			#REF!
	SHR	1	25.00 / 16.50	0.589338	0.905613	0.12503	#REF!	SHR	1	28.79 / 14.13	1.05918	0.856577	0.22198	#REF!	SHR	1	23.55 / 15.49	1.4712	0.998997	0.198082	#REF!	SHR	1	25.19 / 16.31	0.968346	0.767666	0.116129	#REF!
		2	24.25 / 16.92	1.32617			#REF!		2	30.56 / 14.16	0.318816			#REF!		2	23.62 / 15.47	1.38223			#REF!		2	25.84 / 16.01	0.501247			#REF!
		3	23.74 / 16.02	1.01207			#REF!		3	29.50 / 14.73	0.979613			#REF!		3	23.63 / 15.06	1.03311			#REF!		3	25.70 / 16.24	0.647788			#REF!
		4	24.33 / 16.21	0.766977			#REF!		4	28.60 / 14.46	1.51835			#REF!		4	24.18 / 14.44	0.459136			#REF!		4	25.35 / 16.67	1.11234			#REF!
		5	24.14 / 16.14	0.833512			#REF!		5	30.47 / 14.43	0.406928			#REF!		5	23.99 / 14.75	0.649316			#REF!		5	26.04 / 16.49	0.608612			#REF!
Adcyap1r1	PFC	Animal #	Ct value (Adcyap1r1/Actb)	Adcyap1r1 mRNA levels	Mean	SEM	p value (Student's t-test)	NAc	Animal #	Ct value (Adcyap1r1/Actb)	Adcyap1r1 mRNA levels	Mean	SEM	p value (Student's t-test)	Amy	Animal #	Ct value (Adcyap1r1/Actb)	Adcyap1r1 mRNA levels	Mean	SEM	p value (Student's t-test)	HC	Animal #	Ct value (Adcyap1r1/Actb)	Adcyap1r1 mRNA levels	Mean	SEM	p value (Student's t-test)
	WKY	1	24.23 / 16.54	0.632723	1	0.208508	0.565281	WKY	1	23.30 / 14.60	0.996037	1	0.127308	0.361016	WKY	1	22.61 / 16.04	1.41528	1	0.129208	0.275811	WKY	1	25.00 / 16.57	0.874416	1	0.132431	0.655231
		2	24.09 / 16.47	0.66418			#REF!		2	23.89 / 14.98	0.861111			#REF!		2	22.89 / 15.77	0.966662			#REF!		2	24.40 / 16.69	1.44032			#REF!
		3	23.55 / 16.59	1.04946			#REF!		3	22.99 / 14.35	1.03833			#REF!		3	23.39 / 16.48	1.11813			#REF!		3	25.11 / 16.20	0.626937			#REF!
		4	22.21 / 16.01	1.77725			#REF!		4	23.60 / 14.32	0.666312			#REF!		4	23.25 / 15.95	0.853275			#REF!		4	24.89 / 16.71	1.03986			#REF!
		5	24.06 / 16.84	0.87639			#REF!		5	22.43 / 14.26	1.43821			#REF!		5	23.83 / 16.13	0.646662			#REF!		5	24.91 / 16.70	1.01846			#REF!
	SHR	1	23.96 / 17.49	1.47391	1.15355	0.148593	#REF!	SHR	1	23.89 / 14.85	0.78691	1.19567	0.15679	#REF!	SHR	1	23.14 / 15.69	0.769015	0.810623	0.0975714	#REF!	SHR	1	24.79 / 16.52	0.976974	1.09447	0.154836	#REF!
		2	24.19 / 17.66	1.41387			#REF!		2	23.46 / 14.74	0.982324			#REF!		2	22.87 / 16.02	1.16561			#REF!		2	24.86 / 17.13	1.42049			#REF!
		3	23.66 / 16.84	1.1564			#REF!		3	22.91 / 14.99	1.71033			#REF!		3	23.19 / 15.88	0.847381			#REF!		3	24.93 / 16.43	0.833002			#REF!
		4	23.73 / 16.05	0.637124			#REF!		4	22.90 / 14.60	1.31428			#REF!		4	22.95 / 15.22	0.633353			#REF!		4	24.60 / 16.95	1.50149			#REF!
		5	23.65 / 16.74	1.08647			#REF!		5	22.99 / 14.54	1.18449			#REF!		5	23.30 / 15.58	0.637759			#REF!		5	25.44 / 16.77	0.740408			#REF!
Vipr1	PFC	Animal #	Ct value (Vipr1/Actb)	Vipr1 mRNA levels	Mean	SEM	p value (Student's t-test)	NAc	Animal #	Ct value (Vipr1/Actb)	Vipr1 mRNA levels	Mean	SEM	p value (Student's t-test)	Amy	Animal #	Ct value (Vipr1/Actb)	Vipr1 mRNA levels	Mean	SEM	p value (Student's t-test)	HC	Animal #	Ct value (Vipr1/Actb)	Vipr1 mRNA levels	Mean	SEM	p value (Student's t-test)
	WKY	1	28.39 / 16.54	0.804372	1	0.120085	0.12758	WKY	1	30.58 / 17.31	1.52639	1	0.162867	0.634254	WKY	1	27.79 / 16.04	0.934936	1	0.163701	0.686492	WKY	1	29.13 / 16.57	0.732911	1	0.084681	0.324272
		2	28.25 / 16.47	0.844362			#REF!		2	31.82 / 17.98	1.0282			#REF!		2	27.82 / 15.77	0.759404			#REF!		2	28.69 / 16.69	1.08051			#REF!
		3	28.50 / 16.59	0.771605			#REF!		3	30.94 / 16.86	0.870625			#REF!		3	28.14 / 16.48	0.995118			#REF!		3	28.49 / 16.20	0.88375			#REF!
		4	27.12 / 16.01	1.34344			#REF!		4	31.32 / 16.49	0.517677			#REF!		4	28.13 / 15.95	0.693967			#REF!		4	28.55 / 16.71	1.20724			#REF!
		5	28.07 / 16.84	1.23622			#REF!		5	30.19 / 16.39	1.05711			#REF!		5	27.09 / 16.13	1.61657			#REF!		5	28.68 / 16.70	1.09559			#REF!
	SHR	1	29.25 / 17.49	0.856149	1.35069	0.167756	#REF!	SHR	1	29.73 / 16.21	1.28354	0.898704	0.12425	#REF!	SHR	1	27.25 / 15.69	1.06654	1.11331	0.215537	#REF!	SHR	1	28.50 / 16.52	1.09559	1.25933	0.231938	#REF!
		2	28.77 / 17.66	1.34344			#REF!		2	30.57 / 16.65	0.972738			#REF!		2	27.50 / 16.02	1.12735			#REF!		2	28.68 / 17.13	1.47602			#REF!
		3	27.98 / 16.84	1.31579			#REF!		3	32.02 / 18.04	0.933112			#REF!		3	26.60 / 15.88	1.90916			#REF!		3	28.80 / 16.43	0.836079			#REF!
		4	27.18 / 16.05	1.32495			#REF!		4	31.35 / 16.54	0.524903			#REF!		4	27.39 / 15.22	0.698794			#REF!		4	28.02 / 16.95	2.05867			#REF!
		5	27.34 / 16.74	1.91313			#REF!		5	31.19 / 16.95	0.779231			#REF!		5	27.62 / 15.58	0.764686			#REF!		5	29.15 / 16.77	0.830303			#REF!
Vipr2	PFC	Animal #	Ct value (Vipr2/Actb)	Vipr2 mRNA levels	Mean	SEM	p value (Student's t-test)	NAc	Animal #	Ct value (Vipr2/Actb)	Vipr2 mRNA levels	Mean	SEM	p value (Student's t-test)	Amy	Animal #	Ct value (Vipr2/Actb)	Vipr2 mRNA levels	Mean	SEM	p value (Student's t-test)	HC	Animal #	Ct value (Vipr2/Actb)	Vipr2 mRNA levels	Mean	SEM	p value (Student's t-test)
	WKY	1	30.80 / 17.07	0.969497	1	0.091482	0.700545	WKY	1	30.72 / 16.46	1.05029	1	0.0539201	0.00545517	WKY	1	30.05 / 16.63	1.13057	1	0.156713	0.889187	WKY	1	31.55 / 17.44	1.09794	1	0.144262	0.31884
		2	29.76 / 16.49	1.33358			#REF!		2	30.96 / 16.69	1.04303			#REF!		2	30.03 / 16.30	0.911968			#REF!		2	31.26 / 17.27	1.19317			#REF!
		3	29.91 / 16.18	0.969497			#REF!		3	30.74 / 16.41	1.00054			#REF!		3	29.48 / 16.49	1.52315			#REF!		3	32.14 / 17.13	0.588373			#REF!
		4	30.32 / 16.26	0.771271			#REF!		4	30.81 / 16.15	0.795968			#REF!		4	30.84 / 16.48	0.589292			#REF!		4	31.65 / 16.99	0.749917			#REF!
		5	30.11 / 16.36	0.95615			#REF!		5	30.30 / 16.12	1.11017			#REF!		5	30.18 / 16.34	0.845019			#REF!		5	32.24 / 18.45	1.3706			#REF!
	SHR	1	30.32 / 16.96	1.25293	1.06145	0.124051	#REF!	SHR	1	29.04 / 15.61	1.86708	1.81165	0.20835	#REF!	SHR	1	30.26 / 16.36	0.810596	1.03461	0.182553	#REF!	SHR	1	32.24 / 18.60	1.52077	1.20473	0.127622	#REF!
		2	30.33 / 16.94	1.22715			#REF!		2	29.76 / 16.54	2.15963			#REF!		2	29.65 / 16.66	1.52315			#REF!		2	32.49 / 18.83	1.49983			#REF!
		3	29.91 / 16.41	1.13706			#REF!		3	30.93 / 16.61	1.0075			#REF!		3	29.53 / 16.27	1.26318			#REF!		3	31.39 / 17.09	0.962463			#REF!
		4	31.29 / 16.81	0.576467			#REF!		4	29.77 / 16.38	1.91957			#REF!		4	29.72 / 16.27	1.10731			#REF!		4	31.70 / 17.37	0.942656			#REF!
		5	29.71 / 16.18	1.11366			#REF!		5	29.93 / 16.67	2.10445			#REF!		5	31.21 / 16.52	0.468803			#REF!		5	31.84 / 17.73	1.09794			#REF!

## Sheet: Fig. 2
Fig. 2. Vipr2 mRNA levels in the nucleus accumbens in 1–4-week-old male rats.
Age	Strain	Animal #	Ct value (Vipr2/Actb)	Vipr2 mRNA levels	Mean	SEM		Two-way ANOVA
1 w.o.	WKY	1	33.28 / 17.6	1.01233	1	0.235846			Degrees of Freedom	Sum of Squares	F value	p value	Power
		2	32.30 / 17.09	1.40219				Strain	1	15.73	29.29	<0.0001	1
		3	33.12 / 16.65	0.585476				Age	3	33.92	21.05	<0.0001	1
	SHR	1	31.65 / 16.34	1.30829	1.62921	0.400104		Strain×Age	3	2.67	1.66	0.22	0.35
		2	31.30 / 15.81	1.15483
		3	30.70 / 16.28	2.42449				Bonferroni-corrected simple main effects
2 w.o.	WKY	1	31.82 / 16.66	1.45164	1.98018	0.48257			Degrees of Freedom	Sum of Squares	F value	Bonferroni-corrected p value	Power
		2	30.56 / 16.42	2.94381				Age=1 w.o.	1	0.59	1.11	1	0.17
		3	31.39 / 16.32	1.54508				Age=2 w.o.	1	3.76	7	0.07	0.7
	SHR	1	30.52 / 16.62	3.47661	3.56386	0.227141		Age=3 w.o.	1	4.65	8.66	0.038	0.789
		2	30.31 / 16.61	3.99358				Age=4 w.o.	1	9.4	17.5	0.0028	0.98
		3	30.92 / 16.91	3.22139
3 w.o.	WKY	1	30.72 / 16.80	3.42875	3.24772	0.284441
		2	30.76 / 16.92	3.62425
		3	30.85 / 16.58	2.69014
	SHR	1	29.64 / 16.46	5.72662	5.00894	0.417577
		2	30.30 / 16.70	4.28021
		3	29.96 / 16.59	5.01998
4 w.o.	WKY	1	31.84 / 16.90	1.69077	2.98914	0.696942
		2	30.36 / 16.69	4.07749
		3	30.68 / 16.66	3.19914
	SHR	1	30.06 / 16.57	4.61933	5.49225	0.437104
		2	30.27 / 17.15	5.9698
		3	29.96 / 16.82	5.88761

## Sheet: Fig. 3
Fig. 3. Vipr2 mRNA level in the nucleus accumbens in 4-week-old female rats.
NAc	Animal #	Ct value (Vipr2/Actb)	Vipr2 mRNA levels	Mean	SEM	p value (Student's t-test)
WKY	1	30.34 / 19.34	1.10206	1	0.0824132	0.0312698
	2	30.28 / 18.65	0.712121			#REF!
	3	29.82 / 18.61	0.952767			#REF!
	4	30.15 / 19.06	1.03541			#REF!
	5	30.28 / 19.40	1.19765			#REF!
SHR	1	28.89 / 18.67	1.89237	1.57664	0.205249	#REF!
	2	30.10 / 18.77	0.876725			#REF!
	3	29.56 / 19.06	1.55854			#REF!
	4	29.68 / 19.11	1.48473			#REF!
	5	28.66 / 18.57	2.07081			#REF!

## Sheet: Fig. 4
Fig. 4. DNA methylation levels at the CpG islands of the Vipr2 gene in the nucleus accumbens in 4-week-old male rats.
CpG island 1	Animal #	CpG site #
		1	2	3	4	5	6	7	8	9	10	11	12	13	14	15	16	17	18	19	20	21	22	23	24	25	26	27	28	29	30	31	32	33	34	35	36	37	38	39
WKY	1	0	0	0	0	0	0	0	0	0	0	0	0	0	0	0	0	0	0	0	0	0	0	0	0	0	0	0	0	0	0	0	0	0	0	0	0	0	0	0
	2	0	0	0	0	0	0	12.5	0	0	12.5	0	0	25	12.5	0	0	0	0	0	0	0	0	0	0	0	0	0	0	0	0	0	0	0	0	12.5	0	0	0	0
	3	0	0	0	0	12.5	0	0	12.5	0	0	0	0	0	0	0	0	0	0	0	0	0	0	0	0	0	0	0	0	0	0	0	0	25	0	0	0	0	0	0
	4	0	0	0	0	0	0	0	0	0	0	0	0	0	0	0	0	0	0	0	0	0	0	0	0	0	0	0	0	0	0	0	0	0	0	0	0	0	0	0
	5	0	0	0	0	0	0	0	0	0	0	0	0	0	0	0	0	0	0	0	0	0	0	0	0	0	0	0	0	0	0	0	25	0	0	0	0	0	0	0
	6	0	0	0	0	0	0	0	0	0	0	0	0	0	0	0	0	0	0	0	0	0	0	0	0	0	0	0	0	0	0	0	0	0	0	0	0	0	0	0
	Mean	0	0	0	0	2.08333	0	2.08333	2.08333	0	2.08333	0	0	4.16667	2.08333	0	0	0	0	0	0	0	0	0	0	0	0	0	0	0	0	0	4.16667	4.16667	0	2.08333	0	0	0	0
	SEM	0	0	0	0	2.08333	0	2.08333	2.08333	0	2.08333	0	0	4.16667	2.08333	0	0	0	0	0	0	0	0	0	0	0	0	0	0	0	0	0	4.16667	4.16667	0	2.08333	0	0	0	0
SHR	1	0	0	0	0	0	0	0	0	0	0	0	0	0	0	0	0	0	0	0	0	0	0	0	0	25	12.5	0	0	0	0	0	0	0	25	0	0	0	0	0
	2	0	0	0	37.5	0	37.5	0	0	0	25	0	0	0	0	0	0	0	0	0	0	0	0	0	0	0	0	0	0	0	0	0	12.5	50	0	0	0	0	0	0
	3	0	0	0	0	0	0	0	25	0	0	0	0	0	0	0	12.5	0	0	0	0	0	0	0	0	0	0	0	0	0	0	0	0	37.5	0	0	0	0	0	0
	4	0	0	0	0	0	0	0	0	0	0	0	0	0	0	0	0	0	0	0	0	0	0	0	0	0	0	0	0	0	0	0	0	0	0	0	0	0	0	0
	5	0	0	0	0	37.5	0	12.5	0	0	0	0	0	0	0	0	0	0	0	0	0	0	0	0	0	0	0	0	0	0	0	0	0	0	0	0	0	12.5	0	12.5
	6	0	0	0	0	0	0	0	0	0	0	0	12.5	0	12.5	0	0	0	0	0	0	0	0	0	0	0	0	0	0	0	0	0	0	0	0	0	0	0	0	0
	Mean	0	0	0	6.25	6.25	6.25	2.08333	4.16667	0	4.16667	0	2.08333	0	2.08333	0	2.08333	0	0	0	0	0	0	0	0	4.16667	2.08333	0	0	0	0	0	2.08333	14.5833	4.16667	0	0	2.08333	0	2.08333
	SEM	0	0	0	6.25	6.25	6.25	2.08333	4.16667	0	4.16667	0	2.08333	0	2.08333	0	2.08333	0	0	0	0	0	0	0	0	4.16667	2.08333	0	0	0	0	0	2.08333	9.36342	4.16667	0	0	2.08333	0	2.08333
p value (Student's t-test)		#DIV/0!	#DIV/0!	#DIV/0!	0.340893	0.54128	0.340893	1	0.664251	#DIV/0!	0.664251	#DIV/0!	0.340893	0.340893	1	#DIV/0!	0.340893	#DIV/0!	#DIV/0!	#DIV/0!	#DIV/0!	#DIV/0!	#DIV/0!	#DIV/0!	#DIV/0!	0.340893	0.340893	#DIV/0!	#DIV/0!	#DIV/0!	#DIV/0!	#DIV/0!	0.664251	0.333402	0.340893	0.340893	#DIV/0!	0.340893	#DIV/0!	0.340893
CpG island 2	Animal #	CpG site #
		1	2	3	4	5	6	7	8	9	10	11	12	13	14	15	16	17	18	19	20
WKY	1	87.5	100	100	100	75	75	87.5	100	100	87.5	87.5	87.5	100	100	100	100	87.5	100	100	100
	2	100	100	87.5	87.5	87.5	87.5	100	87.5	100	75	100	100	100	100	100	100	100	87.5	100	100
	3	100	100	100	37.5	75	75	100	75	100	87.5	87.5	87.5	100	87.5	100	100	100	100	100	100
	4	88.8889	100	100	100	88.8889	55.5556	100	88.8889	100	88.8889	88.8889	100	100	100	100	100	88.8889	100	100	100
	5	100	88.8889	88.8889	100	100	88.8889	100	100	100	100	100	100	100	100	100	100	100	100	100	100
	6	100	100	100	80	90	90	100	100	100	100	100	100	100	100	100	100	100	90	90	100
	Mean	96.0648	98.1481	96.0648	84.1667	86.0648	78.6574	97.9167	91.8981	100	89.8148	93.9815	95.8333	100	97.9167	100	100	96.0648	96.25	98.3333	100
	SEM	2.49528	1.85185	2.49528	9.93031	3.93519	5.39128	2.08333	4.12661	0	3.8233	2.69951	2.63523	0	2.08333	0	0	2.49528	2.39357	1.66667	0
SHR	1	88.8889	100	88.8889	100	88.8889	88.8889	100	100	100	88.8889	88.8889	88.8889	100	100	100	100	100	100	100	100
	2	100	100	87.5	87.5	75	50	75	87.5	100	87.5	100	100	100	100	87.5	100	100	100	100	100
	3	100	80	100	90	60	60	100	100	100	100	80	90	100	100	90	100	100	100	100	100
	4	100	100	100	100	100	88.8889	100	88.8889	100	100	88.8889	100	100	88.8889	100	100	100	100	100	88.8889
	5	100	100	100	100	62.5	87.5	100	87.5	100	100	62.5	100	87.5	100	100	100	100	100	100	87.5
	6	88.8889	88.8889	88.8889	88.8889	88.8889	66.6667	100	100	100	88.8889	88.8889	100	100	100	100	100	100	100	100	88.8889
	Mean	96.2963	94.8148	94.213	94.3981	79.213	73.6574	95.8333	93.9815	100	94.213	84.8611	96.4815	97.9167	98.1481	96.25	100	100	100	100	94.213
	SEM	2.34243	3.47438	2.59631	2.52601	6.54614	6.95385	4.16667	2.69951	0	2.59631	5.16883	2.22992	2.08333	1.85185	2.39357	0	0	0	0	2.59631
p value (Student's t-test)		0.947409	0.416992	0.618243	0.341571	0.390759	0.582401	0.664251	0.681612	#DIV/0!	0.363701	0.148876	0.854824	0.340893	0.935454	0.148254	#DIV/0!	0.145863	0.148254	0.340893	0.0499316

## Sheet: Fig. S2
Fig. S2. Spontaneous locomotor activity of WKYs and SHRs in a novel field.
	WKY									SHR
Male	Male WKY		Animal #					Mean	SEM	Male SHR		Animal #					Mean	SEM
			1	2	3	4	5					1	2	3	4	5
	Time	5	1.515	6.996	4.936	5.074	5.524	4.809	0.90086	Time	5	5.946	9.668	7.376	7.595	7.608	7.6386	0.593934
		10	1.642	2.574	1.462	4.025	3.437	2.628	0.497029		10	4.306	3.096	5.003	3.444	5.386	4.247	0.438289
		15	1.059	0.588	1.537	0.32	2.278	1.1564	0.348925		15	2.548	3.224	3.346	4.514	4.111	3.5486	0.346114
		20	0.558	1.388	0.029	0	0.117	0.4184	0.262407		20	4.074	4.562	2.892	1.725	1.616	2.9738	0.597605
		25	1.311	0.035	0	0	0	0.2692	0.260538		25	0.256	2.91	2.968	0.489	4.453	2.2152	0.802354
		30	1.907	1.131	3.857	0	0	1.379	0.717079		30	2.145	3.405	2.128	1.584	2.897	2.4318	0.32069
		35	1.654	2.161	0	0	0	0.763	0.474067		35	3.848	2.925	1.748	3.42	3.087	3.0056	0.351855
		40	2.976	2.232	0.112	0	0.089	1.0818	0.632748		40	3.604	0	3.984	1.153	2.111	2.1704	0.744769
		45	1.71	0.604	0	0	2.712	1.0052	0.528759		45	2.796	0	2.155	0.845	1.629	1.485	0.49006
		50	0	0	0	1.377	1.162	0.5078	0.312815		50	0.711	0.224	3.385	0.498	3.012	1.566	0.673509
		55	0	0	0	0.514	0.058	0.1144	0.100529		55	2.2	0	0.508	3.62	2.094	1.6844	0.648124
		60	0	0.032	0	0	0	0.0064	0.0064		60	1.296	0.207	0	3.251	0.742	1.0992	0.583131	p value (Student's t-test)
		SUM	14.332	17.741	11.933	11.31	15.377	14.1386	1.17077		SUM	33.73	30.221	35.493	32.138	38.746	34.0656	1.45864	5.27942e-06
Female	Female WKY		Animal #					Mean	SEM	Female SHR		Animal #					Mean	SEM
			1	2	3							1	2	3	4
	Time	5	3.547	4.538	5.88			4.655	0.676015	Time	5	12.084	9.451	7.255	8.148		9.2345	1.0514
		10	1.718	1.859	3.391			2.32267	0.535715		10	3.855	4.558	3.266	5.295		4.2435	0.438843
		15	2.178	0.56	1.287			1.34167	0.467875		15	5.211	4.796	4.675	2.687		4.34225	0.563559
		20	1.524	1.637	1.851			1.67067	0.0958859		20	2.672	3.453	0.911	1.694		2.1825	0.555962
		25	1.56	3.123	0			1.561	0.901533		25	3.774	3.077	3.417	3.031		3.32475	0.172724
		30	4.175	0.96	2.573			2.56933	0.928092		30	3.3	3.397	1.835	0.64		2.293	0.656699
		35	1.055	1.042	0			0.699	0.34952		35	3.211	3.696	3.334	3.869		3.5275	0.153468
		40	1.822	0.125	0			0.649	0.587609		40	3.097	5.527	2.922	1.398		3.236	0.853661
		45	0.618	0.03	0			0.216	0.201186		45	2.477	2.83	1.353	1.284		1.986	0.392313
		50	0	0	0			0	0		50	3.065	3.799	3.048	1.27		2.7955	0.537785
		55	2.296	1.077	0			1.12433	0.663221		55	2.83	5.315	2.328	1.302		2.94375	0.851971
		60	0.157	1.613	0			0.59	0.513504		60	0.4	3.32	0.197	0.037		0.9885	0.780707	p value (Student's t-test)
		SUM	20.65	16.564	14.982			17.3987	1.68859		SUM	45.976	53.219	34.541	30.655		41.0977	5.18623	0.0131092
